# Supplementary material for: Identification and Characterization of Novel Proteins from Arizona Bark Scorpion Venom That Inhibit Nav1.8, a Voltage-Gated Sodium Channel Regulator of Pain Signaling
Source: Toxins (Basel). 2021 Jul 18;13(7):501. doi: 10.3390/toxins13070501 (PMC8310189; doi:10.3390/toxins13070501)
Supplement: Supplementary file 1 [file toxins-13-00501-s001.zip]

Archive with 1 entries (1 files):
- toxins-1292650-supplementary.pdf
